# Supplementary material for: Lipids in Clinical Nutrition and Health: Narrative Review and Dietary Recommendations
Source: Foods. 2025 Feb 1;14(3):473. doi: 10.3390/foods14030473 (PMC11816940; doi:10.3390/foods14030473)
Supplement: Supplementary file 1 [file foods-14-00473-s001.zip]

Archive with 1 entries (1 files):
- foods-3427541-supplementary.xlsx
