# Supplementary material for: Lipids in Clinical Nutrition and Health: Narrative Review and Dietary Recommendations
Source: Foods. 2025 Feb 1;14(3):473. doi: 10.3390/foods14030473 (PMC11816940; doi:10.3390/foods14030473)
Supplement: Supplementary file 1 [file foods-14-00473-s001.zip › foods-3427541-supplementary.xlsx]

## Sheet: Sheet2
SANRA analysis for "Lipids in clinical nutrition and health: narrative review and dietary recommendations"
	Score
Number of reference	Details	1	2	3	4	5	6	SUMSCORE
1	Zhang, Y.; Zhang, T.; Liang, Y.; Jiang, L.; Sui, X. Dietary Bioactive Lipids: A Review on Absorption, Metabolism, and Health Properties. J Agric Food Chem 2021, 69, 8929–8943, doi:10.1021/acs.jafc.1c01369.	2	2	2	1	2	1	10
2	Amin, K.A.; Homeida, A.M.; El Mazoudy, R.H.; Hashim, K.S.; Garelnabi, M. Dietary Lipids in Health and Disease. J Lipids 2019, 2019, 5729498, doi:10.1155/2019/5729498.	0	0	1	0	1	0	2
3	Castro-Alves, V.; Orešič, M.; Hyötyläinen, T. Lipidomics in Nutrition Research. Curr Opin Clin Nutr Metab Care 2022, 25, 311–318, doi:10.1097/MCO.0000000000000852.	2	2	0	2	0	2	8
4	Hyötyläinen, T.; Bondia‐Pons, I.; Orešič, M. Lipidomics in Nutrition and Food Research. Molecular Nutrition Food Res 2013, 57, 1306–1318, doi:10.1002/mnfr.201200759.	2	2	2	1	2	1	10
5	Raman, M.; Almutairdi, A.; Mulesa, L.; Alberda, C.; Beattie, C.; Gramlich, L. Parenteral Nutrition and Lipids. Nutrients 2017, 9, 388, doi:10.3390/nu9040388.	0	0	2	0	2	0	4
6	Wang, Y.; Zhang, T.; Liu, R.; Chang, M.; Wei, W.; Jin, Q.; Wang, X. New Perspective toward Nutritional Support for Malnourished Cancer Patients: Role of Lipids. Compr Rev Food Sci Food Saf 2021, 20, 1381–1421, doi:10.1111/1541-4337.12706.	2	2	2	0	2	0	8
7	Starace, E.; De Pasquale, G.; Morenghi, E.; Crippa, C.; Matteucci, S.; Pieri, G.; Soekeland, F.; Gibbi, S.M.; Lo Cricchio, G.; Reggiani, F.; et al. Hospital Malnutrition in the Medicine and Neurology Departments: A Complex Challenge. Nutrients 2023, 15, 5061, doi:10.3390/nu15245061.	1	1	2	2	2	2	10
8	Frydrych, A.; Krośniak, M.; Jurowski, K. The Role of Chosen Essential Elements (Zn, Cu, Se, Fe, Mn) in Food for Special Medical Purposes (FSMPs) Dedicated to Oncology Patients-Critical Review: State-of-the-Art. Nutrients 2023, 15, 1012, doi:10.3390/nu15041012.	2	2	0	0	0	0	4
9	Frydrych, A.; Frankowski, M.; Jurowski, K. The Toxicological Analysis and Assessment of Essential Elements (Cu, Fe, Mn, Zn) in Food for Special Medical Purposes (FSMP) Dedicated to Oncological Patients Available in Polish Pharmacies. Food Chem Toxicol 2024, 189, 114768, doi:10.1016/j.fct.2024.114768.	0	0	2	2	2	2	8
10	Frydrych, A.; Frankowski, M.; Jurowski, K. The Toxicological Analysis and Safety Assessment of Heavy Metals (Hg, Pb, Cd, and As) in Food for Special Medical Purposes (FSMP) Available in Polish Pharmacies for Oncological Patients. Food Chem Toxicol 2024, 192, 114932, doi:10.1016/j.fct.2024.114932.	2	2	2	2	2	2	12
11	Frydrych, A.; Frankowski, M.; Jurowski, K. The Toxicological Analysis of Problematic and Sophisticated Elements (Ni, Cr, and Se) in Food for Special Medical Purposes (FSMP) Using in Pharmacotherapy and Clinical Nutrition for Oncological Patients Available in Polish Pharmacies. Food Chem Toxicol 2024, 192, 114930, doi:10.1016/j.fct.2024.114930.	2	2	2	1	2	1	10
12	Wang, Y.; Zhang, T.; Liu, R.; Chang, M.; Wei, W.; Jin, Q.; Wang, X. New Perspective toward Nutritional Support for Malnourished Cancer Patients: Role of Lipids. Comp Rev Food Sci Food Safe 2021, 20, 1381–1421, doi:10.1111/1541-4337.12706.	2	2	2	0	2	0	8
13	Lu, Y.-W.; Lu, S.-F.; Chou, R.-H.; Wu, P.-S.; Ku, Y.-C.; Kuo, C.-S.; Chang, C.-C.; Tsai, Y.-L.; Wu, C.-H.; Huang, P.-H. Lipid Paradox in Patients with Acute Myocardial Infarction: Potential Impact of Malnutrition. Clinical Nutrition 2019, 38, 2311–2318, doi:10.1016/j.clnu.2018.10.008.	2	2	2	1	2	1	10
14	Baethge, C.; Goldbeck-Wood, S.; Mertens, S. SANRA—a Scale for the Quality Assessment of Narrative Review Articles. Research Integrity and Peer Review 2019, 4, 5, doi:10.1186/s41073-019-0064-8.	0	0	2	1	2	1	6
15	Sitrin, M.D. Digestion and Absorption of Dietary Triglycerides. In The Gastrointestinal System: Gastrointestinal, Nutritional and Hepatobiliary Physiology; Leung, P.S., Ed.; Springer Netherlands: Dordrecht, 2014; pp. 159–178 ISBN 978-94-017-8771-0.	1	1	0	2	1	2	7
16	Luna-Castillo, K.P.; Olivares-Ochoa, X.C.; Hernández-Ruiz, R.G.; Llamas-Covarrubias, I.M.; Rodríguez-Reyes, S.C.; Betancourt-Núñez, A.; Vizmanos, B.; Martínez-López, E.; Muñoz-Valle, J.F.; Márquez-Sandoval, F.; et al. The Effect of Dietary Interventions on Hypertriglyceridemia: From Public Health to Molecular Nutrition Evidence. Nutrients 2022, 14, 1104, doi:10.3390/nu14051104.	0	0	2	2	0	2	6
17	Miller, M.; Stone, N.J.; Ballantyne, C.; Bittner, V.; Criqui, M.H.; Ginsberg, H.N.; Goldberg, A.C.; Howard, W.J.; Jacobson, M.S.; Kris-Etherton, P.M.; et al. Triglycerides and Cardiovascular Disease: A Scientific Statement From the American Heart Association. Circulation 2011, 123, 2292–2333, doi:10.1161/CIR.0b013e3182160726.	2	2	1	0	2	0	7
18	Zhang, R. Lipasin, a Novel Nutritionally-Regulated Liver-Enriched Factor That Regulates Serum Triglyceride Levels. Biochemical and Biophysical Research Communications 2012, 424, 786–792, doi:10.1016/j.bbrc.2012.07.038.	2	2	2	1	2	1	10
19	Li, X.; Liu, Q.; Pan, Y.; Chen, S.; Zhao, Y.; Hu, Y. New Insights into the Role of Dietary Triglyceride Absorption in Obesity and Metabolic Diseases. Front. Pharmacol. 2023, 14, 1097835, doi:10.3389/fphar.2023.1097835.	2	2	2	2	2	2	12
20	Li, R.; He, Z.; Yan, W.; Yu, H.; Yi, X.; Sha, Y.; Zhang, Q.; Cai, R.; Pang, W. Tricaprylin, a Medium-Chain Triglyceride, Aggravates High-Fat Diet-Induced Fat Deposition but Improves Intestinal Health. Food Funct. 2023, 14, 8797–8813, doi:10.1039/D3FO01749D.	1	0	2	2	1	2	8
21	Nosaka, N.; Tsujino, S.; Kato, K. Short-Term Ingestion of Medium-Chain Triglycerides Could Enhance Postprandial Consumption of Ingested Fat in Individuals with a Body Mass Index from 25 to Less than 30: A Randomized, Placebo-Controlled, Double-Blind Crossover Study. Nutrients 2022, 14, 1119, doi:10.3390/nu14051119.	0	2	0	2	0	2	6
22	Ros, E. Intestinal Absorption of Triglyceride and Cholesterol. Dietary and Pharmacological Inhibition to Reduce Cardiovascular Risk. Atherosclerosis 2000, 151, 357–379, doi:10.1016/S0021-9150(00)00456-1.	2	1	2	2	2	2	11
23	Ali, A.H.; Zou, X.; Abed, S.M.; Korma, S.A.; Jin, Q.; Wang, X. Natural Phospholipids: Occurrence, Biosynthesis, Separation, Identification, and Beneficial Health Aspects. Crit Rev Food Sci Nutr 2019, 59, 253–275, doi:10.1080/10408398.2017.1363714.	2	2	2	2	2	2	12
24	Murota, K. Digestion and Absorption of Dietary Glycerophospholipids in the Small Intestine: Their Significance as Carrier Molecules of Choline and n-3 Polyunsaturated Fatty Acids. Biocatalysis and Agricultural Biotechnology 2020, 26, 101633, doi:10.1016/j.bcab.2020.101633.	2	2	2	2	2	2	12
25	Schverer, M.; O’Mahony, S.M.; O’Riordan, K.J.; Donoso, F.; Roy, B.L.; Stanton, C.; Dinan, T.G.; Schellekens, H.; Cryan, J.F. Dietary Phospholipids: Role in Cognitive Processes across the Lifespan. Neuroscience & Biobehavioral Reviews 2020, 111, 183–193, doi:10.1016/j.neubiorev.2020.01.012.	2	2	1	0	2	2	9
26	Gimenez, M.S.; Oliveros, L.B.; Gomez, N.N. Nutritional Deficiencies and Phospholipid Metabolism. Int J Mol Sci 2011, 12, 2408–2433, doi:10.3390/ijms12042408.	0	0	0	2	0	0	2
27	Tocher, D.R.; Bendiksen, E.Å.; Campbell, P.J.; Bell, J.G. The Role of Phospholipids in Nutrition and Metabolism of Teleost Fish. Aquaculture 2008, 280, 21–34, doi:10.1016/j.aquaculture.2008.04.034.	2	2	2	1	2	2	11
28	Lordan, R.; Tsoupras, A.; Zabetakis, I. Phospholipids of Animal and Marine Origin: Structure, Function, and Anti-Inflammatory Properties. Molecules 2017, 22, 1964, doi:10.3390/molecules22111964.	2	2	2	2	2	2	12
29	Ortega-Anaya, J.; Jiménez-Flores, R. Symposium Review: The Relevance of Bovine Milk Phospholipids in Human Nutrition—Evidence of the Effect on Infant Gut and Brain Development. Journal of Dairy Science 2019, 102, 2738–2748, doi:10.3168/jds.2018-15342.	2	2	1	2	2	0	9
30	Piironen, V.; Lindsay, D.G.; Miettinen, T.A.; Toivo, J.; Lampi, A.-M. Plant Sterols: Biosynthesis, Biological Function and Their Importance to Human Nutrition. Journal of the Science of Food and Agriculture 2000, 80, 939–966, doi:10.1002/(SICI)1097-0010(20000515)80:7<939::AID-JSFA644>3.0.CO;2-C.	2	1	0	2	2	2	9
31	Calpe-Berdiel, L.; Escolà-Gil, J.C.; Blanco-Vaca, F. New Insights into the Molecular Actions of Plant Sterols and Stanols in Cholesterol Metabolism. Atherosclerosis 2009, 203, 18–31, doi:10.1016/j.atherosclerosis.2008.06.026.	2	0	0	0	2	1	5
32	Cofán, M.; Ros, E. Use of Plant Sterol and Stanol Fortified Foods in Clinical Practice. Curr Med Chem 2019, 26, 6691–6703, doi:10.2174/0929867325666180709114524.	2	2	0	2	2	2	10
33	Vanstone, C.A.; Raeini-Sarjaz, M.; Parsons, W.E.; Jones, P.J.H. Unesterified Plant Sterols and Stanols Lower LDL-Cholesterol Concentrations Equivalently in Hypercholesterolemic Persons. Am J Clin Nutr 2002, 76, 1272–1278, doi:10.1093/ajcn/76.6.1272.	2	2	2	2	2	0	10
34	Plat, J.; Baumgartner, S.; Vanmierlo, T.; Lütjohann, D.; Calkins, K.L.; Burrin, D.G.; Guthrie, G.; Thijs, C.; Te Velde, A.A.; Vreugdenhil, A.C.E.; et al. Plant-Based Sterols and Stanols in Health & Disease: “Consequences of Human Development in a Plant-Based Environment?” Progress in Lipid Research 2019, 74, 87–102, doi:10.1016/j.plipres.2019.02.003.	2	1	2	2	2	2	11
35	Plösch, T.; Kruit, J.K.; Bloks, V.W.; Huijkman, N.C.A.; Havinga, R.; Duchateau, G.S.M.J.E.; Lin, Y.; Kuipers, F. Reduction of Cholesterol Absorption by Dietary Plant Sterols and Stanols in Mice Is Independent of the Abcg5/8 Transporter12. The Journal of Nutrition 2006, 136, 2135–2140, doi:10.1093/jn/136.8.2135.	2	0	2	1	2	2	9
36	De Smet, E.; Mensink, R.P.; Plat, J. Effects of Plant Sterols and Stanols on Intestinal Cholesterol Metabolism: Suggested Mechanisms from Past to Present. Mol Nutr Food Res 2012, 56, 1058–1072, doi:10.1002/mnfr.201100722.	1	0	2	0	1	2	6
37	Siri-Tarino, P.W.; Sun, Q.; Hu, F.B.; Krauss, R.M. Saturated Fat, Carbohydrate, and Cardiovascular Disease1234. Am J Clin Nutr 2010, 91, 502–509, doi:10.3945/ajcn.2008.26285.	2	0	2	2	2	2	10
38	Stone, N.J.; Bilek, S.; Rosenbaum, S. Recent National Cholesterol Education Program Adult Treatment Panel III Update: Adjustments and Options. Am J Cardiol 2005, 96, 53E-59E, doi:10.1016/j.amjcard.2005.06.006.	0	2	2	2	0	0	6
39	Sacks, F.M.; Lichtenstein, A.H.; Wu, J.H.Y.; Appel, L.J.; Creager, M.A.; Kris-Etherton, P.M.; Miller, M.; Rimm, E.B.; Rudel, L.L.; Robinson, J.G.; et al. Dietary Fats and Cardiovascular Disease: A Presidential Advisory From the American Heart Association. Circulation 2017, 136, e1–e23, doi:10.1161/CIR.0000000000000510.	2	2	1	1	2	1	9
40	Kris-Etherton, P.M.; Harris, W.S.; Appel, L.J.; American Heart Association. Nutrition Committee Fish Consumption, Fish Oil, Omega-3 Fatty Acids, and Cardiovascular Disease. Circulation 2002, 106, 2747–2757, doi:10.1161/01.cir.0000038493.65177.94.	1	2	2	0	1	0	6
41	Mozaffarian, D.; Katan, M.B.; Ascherio, A.; Stampfer, M.J.; Willett, W.C. Trans Fatty Acids and Cardiovascular Disease. N Engl J Med 2006, 354, 1601–1613, doi:10.1056/NEJMra054035.	0	2	1	0	0	2	5
42	Parton, R.G.; Simons, K. The Biology of Lipids. Cold Spring Harb Perspect Biol 2024, 16, a041713, doi:10.1101/cshperspect.a041713.	0	2	1	0	0	2	5
43	Cockcroft, S. Mammalian Lipids: Structure, Synthesis and Function. Essays in Biochemistry 2021, 65, 813–845, doi:10.1042/EBC20200067.	2	2	1	2	2	2	11
44	Kimura, T.; Jennings, W.; Epand, R.M. Roles of Specific Lipid Species in the Cell and Their Molecular Mechanism. Progress in Lipid Research 2016, 62, 75–92, doi:10.1016/j.plipres.2016.02.001.	0	1	2	2	0	1	6
45	Maxfield, F.R.; Tabas, I. Role of Cholesterol and Lipid Organization in Disease. Nature 2005, 438, 612–621, doi:10.1038/nature04399.	2	2	1	2	2	0	9
46	Rustam, Y.H.; Reid, G.E. Analytical Challenges and Recent Advances in Mass Spectrometry Based Lipidomics. Anal Chem 2018, 90, 374–397, doi:10.1021/acs.analchem.7b04836.	2	1	2	2	2	2	11
47	Gautam, T.; Rai, R.; Srivastava, A. Role of Lipids in Biological System: Https://Doi.Org/10.46610/RAPLS.2022.V04i02.005. Research and Advances in Pharmacy and Life Sciences 2022, 36–45.	2	1	2	2	2	2	11
48	De Carvalho, C.; Caramujo, M. The Various Roles of Fatty Acids. Molecules 2018, 23, 2583, doi:10.3390/molecules23102583.	0	1	2	2	0	2	7
49	Tan, S.T.; Ramesh, T.; Toh, X.R.; Nguyen, L.N. Emerging Roles of Lysophospholipids in Health and Disease. Progress in Lipid Research 2020, 80, 101068, doi:10.1016/j.plipres.2020.101068.	0	2	2	1	0	1	6
50	Park, J.; Choi, J.; Kim, D.-D.; Lee, S.; Lee, B.; Lee, Y.; Kim, S.; Kwon, S.; Noh, M.; Lee, M.-O.; et al. Bioactive Lipids and Their Derivatives in Biomedical Applications. Biomol Ther (Seoul) 2021, 29, 465–482, doi:10.4062/biomolther.2021.107.	2	1	2	2	2	2	11
51	Garcia, C.; Andersen, C.J.; Blesso, C.N. The Role of Lipids in the Regulation of Immune Responses. Nutrients 2023, 15, 3899, doi:10.3390/nu15183899.	2	2	2	1	2	2	11
52	Lobasso, S.; Lobaccaro, J.-M.A.; Angelini, R. Editorial: The Multifaceted Roles of Lipids in Physiological and Pathophysiological States. Front Physiol 2022, 13, 930962, doi:10.3389/fphys.2022.930962.	1	2	1	1	1	2	8
53	Wu, Z.; Bagarolo, G.I.; Thoröe-Boveleth, S.; Jankowski, J. “Lipidomics”: Mass Spectrometric and Chemometric Analyses of Lipids. Adv Drug Deliv Rev 2020, 159, 294–307, doi:10.1016/j.addr.2020.06.009.	2	2	2	1	2	0	9
54	Johnson, A.A.; Stolzing, A. The Role of Lipid Metabolism in Aging, Lifespan Regulation, and Age-Related Disease. Aging Cell 2019, 18, e13048, doi:10.1111/acel.13048.	1	2	0	2	1	2	8
55	Vaisali, C.; Charanyaa, S.; Belur, P.D.; Regupathi, I. Refining of Edible Oils: A Critical Appraisal of Current and Potential Technologies. Int J of Food Sci Tech 2015, 50, 13–23, doi:10.1111/ijfs.12657.	0	0	2	1	0	2	5
56	Das, P.; Dutta, A.; Panchali, T.; Khatun, A.; Kar, R.; Das, T.K.; Phoujdar, M.; Chakrabarti, S.; Ghosh, K.; Pradhan, S. Advances in Therapeutic Applications of Fish Oil: A Review. Measurement: Food 2024, 13, 100142, doi:10.1016/j.meafoo.2024.100142.	2	0	1	2	2	2	9
57	Yang, W.; Jiang, F.; Yu, B.; Huang, Z.; Luo, Y.; Wu, A.; Zheng, P.; Mao, X.; Yu, J.; Luo, J.; et al. Effect of Different Dietary Lipid Sources on Growth Performance, Nutrient Digestibility, and Intestinal Health in Weaned Pigs. Animals (Basel) 2023, 13, 3006, doi:10.3390/ani13193006.	1	2	0	2	1	1	7
58	Richard, N.; Mourente, G.; Kaushik, S.; Corraze, G. Replacement of a Large Portion of Fish Oil by Vegetable Oils Does Not Affect Lipogenesis, Lipid Transport and Tissue Lipid Uptake in European Seabass (Dicentrarchus Labrax L.). Aquaculture 2006, 261, 1077–1087, doi:10.1016/j.aquaculture.2006.07.021.	0	2	0	2	0	0	4
59	Ghazavi, N.; Rahimi, E.; Esfandiari, Z.; Shakerian, A. Accuracy of the Amount of Trans-Fatty Acids in Traffic Light Labelling of Traditional Sweets Distributed in Isfahan, Iran. ARYA Atheroscler 2020, 16, 79–84, doi:10.22122/arya.v16i2.2005.	0	1	2	2	0	2	7
60	Yolci Omeroglu, P.; Ozdal, T. Fatty Acid Composition of Sweet Bakery Goods and Chocolate Products and Evaluation of Overall Nutritional Quality in Relation to the Food Label Information. Journal of Food Composition and Analysis 2020, 88, 103438, doi:10.1016/j.jfca.2020.103438.	2	2	0	2	2	2	10
61	Dinh, T.T.N.; To, K.V.; Schilling, M.W. Fatty Acid Composition of Meat Animals as Flavor Precursors. Meat and Muscle Biology 2021, 5, doi:10.22175/mmb.12251.	0	1	2	2	0	1	6
62	Schmid, A. The Role of Meat Fat in the Human Diet. Crit Rev Food Sci Nutr 2011, 51, 50–66, doi:10.1080/10408390903044636.	2	0	2	1	2	0	7
63	Patton, S.; Kesler, E.M. Saturation in Milk and Meat Fats. Science 1967, 156, 1365–1366, doi:10.1126/science.156.3780.1365.	2	2	2	2	2	0	10
64	Yoon, H.; Shaw, J.L.; Haigis, M.C.; Greka, A. Lipid Metabolism in Sickness and in Health: Emerging Regulators of Lipotoxicity. Mol Cell 2021, 81, 3708–3730, doi:10.1016/j.molcel.2021.08.027.	1	1	0	0	1	0	3
65	Bartnikowska, E. Lecytyna - fosfolipidy o wielokierunkowych mozliwosciach zastosowania. Przegląd Piekarski i Cukierniczy 2003, 51, 2–6.	0	0	0	2	0	2	4
66	Harayama, T.; Riezman, H. Understanding the Diversity of Membrane Lipid Composition. Nat Rev Mol Cell Biol 2018, 19, 281–296, doi:10.1038/nrm.2017.138.	1	0	2	1	1	2	7
67	Kazantzis, M.; Stahl, A. Fatty Acid Transport Proteins, Implications in Physiology and Disease. Biochimica et Biophysica Acta (BBA) - Molecular and Cell Biology of Lipids 2012, 1821, 852–857, doi:10.1016/j.bbalip.2011.09.010.	1	2	2	0	1	2	8
68	Carracedo, A.; Cantley, L.C.; Pandolfi, P.P. Cancer Metabolism: Fatty Acid Oxidation in the Limelight. Nat Rev Cancer 2013, 13, 227–232, doi:10.1038/nrc3483.	2	0	1	0	2	2	7
69	Matoba, K.; Lu, Y.; Zhang, R.; Chen, E.R.; Sangwung, P.; Wang, B.; Prosdocimo, D.A.; Jain, M.K. Adipose KLF15 Controls Lipid Handling to Adapt to Nutrient Availability. Cell Reports 2017, 21, 3129–3140, doi:10.1016/j.celrep.2017.11.032.	2	2	2	2	2	2	12
70	Liu, M.; Zhang, Z.; Chen, Y.; Feng, T.; Zhou, Q.; Tian, X. Circadian Clock and Lipid Metabolism Disorders: A Potential Therapeutic Strategy for Cancer. Front Endocrinol (Lausanne) 2023, 14, 1292011, doi:10.3389/fendo.2023.1292011.	0	2	1	0	0	2	5
71	Korshunov, D.A.; Kondakova, I.V.; Shashova, E.E. Modern Perspective on Metabolic Reprogramming in Malignant Neoplasms. Biochemistry (Mosc) 2019, 84, 1129–1142, doi:10.1134/S000629791910002X.	1	1	0	2	1	1	6
72	Louie, S.M.; Roberts, L.S.; Mulvihill, M.M.; Luo, K.; Nomura, D.K. Cancer Cells Incorporate and Remodel Exogenous Palmitate into Structural and Oncogenic Signaling Lipids. Biochim Biophys Acta 2013, 1831, 1566–1572, doi:10.1016/j.bbalip.2013.07.008.	2	0	2	2	2	2	10
73	Kodde, I.F.; van der Stok, J.; Smolenski, R.T.; de Jong, J.W. Metabolic and Genetic Regulation of Cardiac Energy Substrate Preference. Comp Biochem Physiol A Mol Integr Physiol 2007, 146, 26–39, doi:10.1016/j.cbpa.2006.09.014.	2	1	1	2	2	1	9
74	Jaswal, J.; Lopaschuk, G. Partial Inhibition of Fatty Acid β-Oxidation with Trimetazidine - a Novel Approach to the Treatment of Ischemic Heart Disease.; 2007.	2	1	0	0	2	1	6
75	Son, N.-H.; Basu, D.; Samovski, D.; Pietka, T.A.; Peche, V.S.; Willecke, F.; Fang, X.; Yu, S.-Q.; Scerbo, D.; Chang, H.R.; et al. Endothelial Cell CD36 Optimizes Tissue Fatty Acid Uptake. J Clin Invest 128, 4329–4342, doi:10.1172/JCI99315.	2	2	0	0	2	1	7
76	Trent, C.M.; Yu, S.; Hu, Y.; Skoller, N.; Huggins, L.A.; Homma, S.; Goldberg, I.J. Lipoprotein Lipase Activity Is Required for Cardiac Lipid Droplet Production. J Lipid Res 2014, 55, 645–658, doi:10.1194/jlr.M043471.	2	2	2	2	2	2	12
77	Carley, A.N.; Bi, J.; Wang, X.; Banke, N.H.; Dyck, J.R.B.; O’Donnell, J.M.; Lewandowski, E.D. Multiphasic Triacylglycerol Dynamics in the Intact Heart during Acute in Vivo Overexpression of CD36. Journal of Lipid Research 2013, 54, 97–106, doi:10.1194/jlr.M029991.	2	0	0	2	2	1	7
78	Umbarawan, Y.; Syamsunarno, M.R.A.A.; Koitabashi, N.; Obinata, H.; Yamaguchi, A.; Hanaoka, H.; Hishiki, T.; Hayakawa, N.; Sano, M.; Sunaga, H.; et al. Myocardial Fatty Acid Uptake through CD36 Is Indispensable for Sufficient Bioenergetic Metabolism to Prevent Progression of Pressure Overload-Induced Heart Failure. Sci Rep 2018, 8, 12035, doi:10.1038/s41598-018-30616-1.	2	1	2	1	2	2	10
79	Alabdulkarim, B.; Bakeet, Z.A.N.; Arzoo, S. Role of Some Functional Lipids in Preventing Diseases and Promoting Health. Journal of King Saud University - Science 2012, 24, 319–329, doi:10.1016/j.jksus.2012.03.001.	0	2	2	2	0	2	8
80	Lin, D.; Grossfield, A. Thermodynamics of Micelle Formation and Membrane Fusion Modulate Antimicrobial Lipopeptide Activity. Biophysical Journal 2015, 109, 750–759, doi:10.1016/j.bpj.2015.07.011.	1	2	1	1	1	2	8
81	Lavelle, A.; Sokol, H. Gut Microbiota-Derived Metabolites as Key Actors in Inflammatory Bowel Disease. Nat Rev Gastroenterol Hepatol 2020, 17, 223–237, doi:10.1038/s41575-019-0258-z.	2	2	0	0	2	2	8
82	Tan, J.; McKenzie, C.; Potamitis, M.; Thorburn, A.N.; Mackay, C.R.; Macia, L. The Role of Short-Chain Fatty Acids in Health and Disease. Adv Immunol 2014, 121, 91–119, doi:10.1016/B978-0-12-800100-4.00003-9.	1	2	1	2	1	2	9
83	Macfarlane, S.; Macfarlane, G.T. Regulation of Short-Chain Fatty Acid Production. Proc Nutr Soc 2003, 62, 67–72, doi:10.1079/PNS2002207.	2	2	1	1	2	0	8
84	Roediger, W.E.; Moore, A. Effect of Short-Chaim Fatty Acid on Sodium Absorption in Isolated Human Colon Perfused through the Vascular Bed. Dig Dis Sci 1981, 26, 100–106, doi:10.1007/BF01312224.	0	2	2	0	0	1	5
85	Chambers, E.S.; Preston, T.; Frost, G.; Morrison, D.J. Role of Gut Microbiota-Generated Short-Chain Fatty Acids in Metabolic and Cardiovascular Health. Curr Nutr Rep 2018, 7, 198–206, doi:10.1007/s13668-018-0248-8.	2	2	2	0	2	2	10
86	Ganapathy, V.; Thangaraju, M.; Prasad, P.D.; Martin, P.M.; Singh, N. Transporters and Receptors for Short-Chain Fatty Acids as the Molecular Link between Colonic Bacteria and the Host. Curr Opin Pharmacol 2013, 13, 869–874, doi:10.1016/j.coph.2013.08.006.	2	0	0	2	2	1	7
87	Chang, P.V.; Hao, L.; Offermanns, S.; Medzhitov, R. The Microbial Metabolite Butyrate Regulates Intestinal Macrophage Function via Histone Deacetylase Inhibition. Proc Natl Acad Sci U S A 2014, 111, 2247–2252, doi:10.1073/pnas.1322269111.	2	1	1	0	2	2	8
88	Vogt, S.L.; Peña-Díaz, J.; Finlay, B.B. Chemical Communication in the Gut: Effects of Microbiota-Generated Metabolites on Gastrointestinal Bacterial Pathogens. Anaerobe 2015, 34, 106–115, doi:10.1016/j.anaerobe.2015.05.002.	1	2	2	2	1	0	8
89	Zheng, L.; Kelly, C.J.; Battista, K.D.; Schaefer, R.; Lanis, J.M.; Alexeev, E.E.; Wang, R.X.; Onyiah, J.C.; Kominsky, D.J.; Colgan, S.P. Microbial-Derived Butyrate Promotes Epithelial Barrier Function through IL-10 Receptor-Dependent Repression of Claudin-2. J Immunol 2017, 199, 2976–2984, doi:10.4049/jimmunol.1700105.	2	1	2	2	2	2	11
90	Dou, X.; Gao, N.; Yan, D.; Shan, A. Sodium Butyrate Alleviates Mouse Colitis by Regulating Gut Microbiota Dysbiosis. Animals (Basel) 2020, 10, 1154, doi:10.3390/ani10071154.	0	2	2	1	0	2	7
91	Duscha, A.; Gisevius, B.; Hirschberg, S.; Yissachar, N.; Stangl, G.I.; Dawin, E.; Bader, V.; Haase, S.; Kaisler, J.; David, C.; et al. Propionic Acid Shapes the Multiple Sclerosis Disease Course by an Immunomodulatory Mechanism. Cell 2020, 180, 1067-1080.e16, doi:10.1016/j.cell.2020.02.035.	0	0	2	0	0	2	4
92	Luu, M.; Pautz, S.; Kohl, V.; Singh, R.; Romero, R.; Lucas, S.; Hofmann, J.; Raifer, H.; Vachharajani, N.; Carrascosa, L.C.; et al. The Short-Chain Fatty Acid Pentanoate Suppresses Autoimmunity by Modulating the Metabolic-Epigenetic Crosstalk in Lymphocytes. Nat Commun 2019, 10, 760, doi:10.1038/s41467-019-08711-2.	2	2	2	1	2	1	10
93	Simopoulos, A.P. An Increase in the Omega-6/Omega-3 Fatty Acid Ratio Increases the Risk for Obesity. Nutrients 2016, 8, 128, doi:10.3390/nu8030128.	0	2	2	1	0	2	7
94	Kiage, J.N.; Sampson, U.K.A.; Lipworth, L.; Fazio, S.; Mensah, G.A.; Yu, Q.; Munro, H.; Akwo, E.A.; Dai, Q.; Blot, W.J.; et al. Intake of Polyunsaturated Fat in Relation to Mortality among Statin Users and Non-Users in the Southern Community Cohort Study. Nutr Metab Cardiovasc Dis 2015, 25, 1016–1024, doi:10.1016/j.numecd.2015.07.006.	0	2	2	2	0	0	6
95	Yamagata, K. Docosahexaenoic Acid Regulates Vascular Endothelial Cell Function and Prevents Cardiovascular Disease. Lipids Health Dis 2017, 16, 118, doi:10.1186/s12944-017-0514-6.	2	1	0	2	2	0	7
96	Zheng, J.; Huang, T.; Yu, Y.; Hu, X.; Yang, B.; Li, D. Fish Consumption and CHD Mortality: An Updated Meta-Analysis of Seventeen Cohort Studies. Public Health Nutr 2012, 15, 725–737, doi:10.1017/S1368980011002254.	2	2	1	0	2	2	9
97	Fleming, J.A.; Kris-Etherton, P.M. The Evidence for α-Linolenic Acid and Cardiovascular Disease Benefits: Comparisons with Eicosapentaenoic Acid and Docosahexaenoic Acid. Adv Nutr 2014, 5, 863S-76S, doi:10.3945/an.114.005850.	2	0	2	1	2	0	7
98	Ibrahim, A.; Mbodji, K.; Hassan, A.; Aziz, M.; Boukhettala, N.; Coëffier, M.; Savoye, G.; Déchelotte, P.; Marion-Letellier, R. Anti-Inflammatory and Anti-Angiogenic Effect of Long Chain n-3 Polyunsaturated Fatty Acids in Intestinal Microvascular Endothelium. Clin Nutr 2011, 30, 678–687, doi:10.1016/j.clnu.2011.05.002.	1	0	1	2	1	0	5
99	Richardson, A.J.; Burton, J.R.; Sewell, R.P.; Spreckelsen, T.F.; Montgomery, P. Docosahexaenoic Acid for Reading, Cognition and Behavior in Children Aged 7–9 Years: A Randomized, Controlled Trial (The DOLAB Study). PLoS One 2012, 7, e43909, doi:10.1371/journal.pone.0043909.	2	2	2	2	2	2	12
100	McNamara, R.K.; Able, J.; Jandacek, R.; Rider, T.; Tso, P.; Eliassen, J.C.; Alfieri, D.; Weber, W.; Jarvis, K.; DelBello, M.P.; et al. Docosahexaenoic Acid Supplementation Increases Prefrontal Cortex Activation during Sustained Attention in Healthy Boys: A Placebo-Controlled, Dose-Ranging, Functional Magnetic Resonance Imaging Study. Am J Clin Nutr 2010, 91, 1060–1067, doi:10.3945/ajcn.2009.28549.	0	0	0	2	0	2	4
101	Neuringer, M.; Anderson, G.J.; Connor, W.E. The Essentiality of N-3 Fatty Acids for the Development and Function of the Retina and Brain. Annu Rev Nutr 1988, 8, 517–541, doi:10.1146/annurev.nu.08.070188.002505.	2	0	2	2	2	2	10
102	Cholewski, M.; Tomczykowa, M.; Tomczyk, M. A Comprehensive Review of Chemistry, Sources and Bioavailability of Omega-3 Fatty Acids. Nutrients 2018, 10, 1662, doi:10.3390/nu10111662.	2	2	2	2	2	1	11
103	Kolanowski, W. Długołańcuchowe Wielonienasycone Kwasy Tłuszczowe Omega-3 - Znaczenie Zdrowotne w Obniżaniu Ryzyka Chorób Cywilizacyjnych. Bromat. Chem. Toksykol. 2007, 229–237.	2	2	2	2	2	2	12
104	Jelińska, M. KWASY TŁUSZCZOWE - CZYNNIKI MODYFIKUJĄCE PROCESY NOWOTWOROWE. Prospects in Pharmaceutical Sciences 2005, 3, 1–9, doi:10.56782/pps.51.	2	2	1	2	2	0	9
105	Czumaj, A.; Śledziński, T. Biological Role of Unsaturated Fatty Acid Desaturases in Health and Disease. Nutrients 2020, 12, 356, doi:10.3390/nu12020356.	2	1	2	0	2	2	9
106	Chew, H.S.J.; Soong, R.Y.; Teo, Y.Q.J.; Flølo, T.N.; Chong, B.; Yong, C.L.; Ang, S.H.; Ho, Y.; Chew, N.W.S.; So, J.B.Y.; et al. Anthropometric and Cardiometabolic Effects of Polyphenols in People with Overweight and Obesity: An Umbrella Review. Nutr Rev 2024, 82, 1556–1593, doi:10.1093/nutrit/nuad163.	2	2	0	1	2	2	9
107	Gassull, M.A.; Fernández-Bañares, F.; Cabré, E.; Papo, M.; Giaffer, M.H.; Sánchez-Lombraña, J.L.; Richart, C.; Malchow, H.; González-Huix, F.; Esteve, M.; et al. Fat Composition May Be a Clue to Explain the Primary Therapeutic Effect of Enteral Nutrition in Crohn’s Disease: Results of a Double Blind Randomised Multicentre European Trial. Gut 2002, 51, 164–168, doi:10.1136/gut.51.2.164.	2	0	0	2	2	2	8
108	Houttu, V.; Csader, S.; Nieuwdorp, M.; Holleboom, A.G.; Schwab, U. Dietary Interventions in Patients With Non-Alcoholic Fatty Liver Disease: A Systematic Review and Meta-Analysis. Front Nutr 2021, 8, 716783, doi:10.3389/fnut.2021.716783.	2	2	2	1	2	2	11
109	Kani, A.H.; Alavian, S.M.; Esmaillzadeh, A.; Adibi, P.; Azadbakht, L. Effects of a Novel Therapeutic Diet on Liver Enzymes and Coagulating Factors in Patients with Non-Alcoholic Fatty Liver Disease: A Parallel Randomized Trial. Nutrition 2014, 30, 814–821, doi:10.1016/j.nut.2013.11.008.	2	2	0	2	2	2	10
110	Fan, M.; Choi, Y.-J.; Tang, Y.; Bae, S.M.; Yang, H.P.; Kim, E.-K. Efficacy and Mechanism of Polymerized Anthocyanin from Grape-Skin Extract on High-Fat-Diet-Induced Nonalcoholic Fatty Liver Disease. Nutrients 2019, 11, 2586, doi:10.3390/nu11112586.	0	2	0	0	0	2	4
111	Monnard, A.; Moretti, D.; Zeder, C.; Steingötter, A.; Zimmermann, M.B. The Effect of Lipids, a Lipid-Rich Ready-to-Use Therapeutic Food, or a Phytase on Iron Absorption from Maize-Based Meals Fortified with Micronutrient Powders. Am J Clin Nutr 2017, 105, 1521–1527, doi:10.3945/ajcn.116.142976.	2	2	2	2	2	2	12
112	Abuknesha, N.R.; Ibrahim, F.; Mohamed, I.N.; Salih, M.; Daak, A.A.; Elbashir, M.I.; Ghebremeskel, K. Plasma Fatty Acid Abnormality in Sudanese Drug-Resistant Epileptic Patients. Prostaglandins Leukot Essent Fatty Acids 2021, 167, 102271, doi:10.1016/j.plefa.2021.102271.	1	2	2	2	1	2	10
113	DeGiorgio, C.M.; Taha, A.Y. Omega-3 Fatty Acids (ῳ-3 Fatty Acids) in Epilepsy: Animal Models and Human Clinical Trials. Expert Rev Neurother 2016, 16, 1141–1145, doi:10.1080/14737175.2016.1226135.	2	2	2	2	2	2	12
114	Kim, Y.; Je, Y.; Giovannucci, E.L. Association between Dietary Fat Intake and Mortality from All-Causes, Cardiovascular Disease, and Cancer: A Systematic Review and Meta-Analysis of Prospective Cohort Studies. Clin Nutr 2021, 40, 1060–1070, doi:10.1016/j.clnu.2020.07.007.	2	2	1	1	2	2	10
115	Clifton, P.M.; Keogh, J.B. A Systematic Review of the Effect of Dietary Saturated and Polyunsaturated Fat on Heart Disease. Nutrition, Metabolism and Cardiovascular Diseases 2017, 27, 1060–1080, doi:10.1016/j.numecd.2017.10.010.	2	2	2	2	2	0	10
116	Clifton, P.M. Diet, Exercise and Weight Loss and Dyslipidaemia. Pathology 2019, 51, 222–226, doi:10.1016/j.pathol.2018.10.013.	0	2	0	0	0	2	4
117	Zhuang, P.; Zhang, Y.; He, W.; Chen, X.; Chen, J.; He, L.; Mao, L.; Wu, F.; Jiao, J. Dietary Fats in Relation to Total and Cause-Specific Mortality in a Prospective Cohort of 521 120 Individuals With 16 Years of Follow-Up. Circ Res 2019, 124, 757–768, doi:10.1161/CIRCRESAHA.118.314038.	2	0	2	0	2	2	8
118	Souza, R.J. de; Mente, A.; Maroleanu, A.; Cozma, A.I.; Ha, V.; Kishibe, T.; Uleryk, E.; Budylowski, P.; Schünemann, H.; Beyene, J.; et al. Intake of Saturated and Trans Unsaturated Fatty Acids and Risk of All Cause Mortality, Cardiovascular Disease, and Type 2 Diabetes: Systematic Review and Meta-Analysis of Observational Studies. BMJ 2015, 351, h3978, doi:10.1136/bmj.h3978.	2	2	2	2	2	0	10
119	Position Paper on Trans Fatty Acids. ASCN/AIN Task Force on Trans Fatty Acids. American Society for Clinical Nutrition and American Institute of Nutrition. Am J Clin Nutr 1996, 63, 663–670, doi:10.1093/ajcn/63.5.663.	2	1	2	0	2	2	9
120	Schleifer, D. The Perfect Solution. How Trans Fats Became the Healthy Replacement for Saturated Fats. Technol Cult 2012, 53, 94–119, doi:10.1353/tech.2012.0018.	1	2	2	0	1	1	7
121	Sandner, G.; König, A.; Wallner, M.; Weghuber, J. Functional Foods - Dietary or Herbal Products on Obesity: Application of Selected Bioactive Compounds to Target Lipid Metabolism. Current Opinion in Food Science 2020, 34, 9–20, doi:10.1016/j.cofs.2020.09.011.	0	0	2	2	0	2	6
122	Langella, C.; Naviglio, D.; Marino, M.; Gallo, M. Study of the Effects of a Diet Supplemented with Active Components on Lipid and Glycemic Profiles. Nutrition 2015, 31, 180–186, doi:10.1016/j.nut.2014.07.015.	2	2	2	2	2	0	10
123	Destaillats, F. Formulating Functional Foods with Long-Chain Polyunsaturated Fatty Acids: Challenges and Opportunities. European Journal of Lipid Science and Technology 2011, 113, 1293–1295, doi:10.1002/ejlt.201100325.	2	2	2	2	2	2	12
124	Hunter, P.M.; Hegele, R.A. Functional Foods and Dietary Supplements for the Management of Dyslipidaemia. Nat Rev Endocrinol 2017, 13, 278–288, doi:10.1038/nrendo.2016.210.	1	0	2	1	1	2	7
125	Omachi, D.O.; Aryee, A.N.A.; Onuh, J.O. Functional Lipids and Cardiovascular Disease Reduction: A Concise Review. Nutrients 2024, 16, 2453, doi:10.3390/nu16152453.	0	2	2	2	0	2	8
126	Wan, S.; Wu, W.; Zhang, Y.; He, J.; Wang, X.; An, P.; Luo, J.; Zhu, Y.; Luo, Y. Antioxidant Lipid Supplement on Cardiovascular Risk Factors: A Systematic Review and Meta-Analysis. Nutrients 2024, 16, 2213, doi:10.3390/nu16142213.	0	1	0	0	0	2	3
127	Mohd Rosmi, N.S.A.; Shafie, N.H.; Azlan, A.; Abdullah, M.A. Functional Food Mixtures: Inhibition of Lipid Peroxidation, HMGCoA Reductase, and ACAT2 in Hypercholesterolemia-Induced Rats. Food Science & Nutrition 2021, 9, 875–887, doi:10.1002/fsn3.2051.	0	2	2	2	0	0	6
128	Wang, L.-L.; Zhang, P.-H.; Yan, H.-H. Functional Foods and Dietary Supplements in the Management of Non-Alcoholic Fatty Liver Disease: A Systematic Review and Meta-Analysis. Front Nutr 2023, 10, 1014010, doi:10.3389/fnut.2023.1014010.	2	0	1	2	2	1	8
129	Calder, P.C.; Adolph, M.; Deutz, N.E.; Grau, T.; Innes, J.K.; Klek, S.; Lev, S.; Mayer, K.; Michael-Titus, A.T.; Pradelli, L.; et al. Lipids in the Intensive Care Unit: Recommendations from the ESPEN Expert Group. Clinical Nutrition 2018, 37, 1–18, doi:10.1016/j.clnu.2017.08.032.	2	2	2	2	2	0	10
130	Singer, P.; Berger, M.M.; Van den Berghe, G.; Biolo, G.; Calder, P.; Forbes, A.; Griffiths, R.; Kreyman, G.; Leverve, X.; Pichard, C. ESPEN Guidelines on Parenteral Nutrition: Intensive Care. Clinical Nutrition 2009, 28, 387–400, doi:10.1016/j.clnu.2009.04.024.	2	2	2	2	2	2	12
131	Wanten, G.J.; Calder, P.C. Immune Modulation by Parenteral Lipid Emulsions. The American Journal of Clinical Nutrition 2007, 85, 1171–1184, doi:10.1093/ajcn/85.5.1171.	2	2	2	2	2	2	12
132	Lapillonne, A.; Fidler Mis, N.; Goulet, O.; van den Akker, C.H.P.; Wu, J.; Koletzko, B.; ESPGHAN/ESPEN/ESPR/CSPEN working group on pediatric parenteral nutrition ESPGHAN/ESPEN/ESPR/CSPEN Guidelines on Pediatric Parenteral Nutrition: Lipids. Clin Nutr 2018, 37, 2324–2336, doi:10.1016/j.clnu.2018.06.946.	2	2	0	2	2	2	10
133	Pironi, L.; Cuerda, C.; Jeppesen, P.B.; Joly, F.; Jonkers, C.; Krznarić, Ž.; Lal, S.; Lamprecht, G.; Lichota, M.; Mundi, M.S.; et al. ESPEN Guideline on Chronic Intestinal Failure in Adults – Update 2023. Clinical Nutrition 2023, 42, 1940–2021, doi:10.1016/j.clnu.2023.07.019.	2	0	2	2	2	1	9
134	Singer, P.; Blaser, A.R.; Berger, M.M.; Calder, P.C.; Casaer, M.; Hiesmayr, M.; Mayer, K.; Montejo-Gonzalez, J.C.; Pichard, C.; Preiser, J.-C.; et al. ESPEN Practical and Partially Revised Guideline: Clinical Nutrition in the Intensive Care Unit. Clin Nutr 2023, 42, 1671–1689, doi:10.1016/j.clnu.2023.07.011.	1	1	2	2	1	0	7
135	Weimann, A.; Braga, M.; Carli, F.; Higashiguchi, T.; Hübner, M.; Klek, S.; Laviano, A.; Ljungqvist, O.; Lobo, D.N.; Martindale, R.G.; et al. ESPEN Practical Guideline: Clinical Nutrition in Surgery. Clinical Nutrition 2021, 40, 4745–4761, doi:10.1016/j.clnu.2021.03.031.	2	0	2	2	2	2	10
136	Cangelosi, G.; Grappasonni, I.; Nguyen, C.T.T.; Acito, M.; Pantanetti, P.; Benni, A.; Petrelli, F. Mediterranean Diet (MedDiet) and Lifestyle Medicine (LM) for Support and Care of Patients with Type II Diabetes in the COVID-19 Era: A Cross-Observational Study. Acta Biomed 2023, 94, e2023189, doi:10.23750/abm.v94iS3.14406.	1	2	1	0	1	2	7
137	Frydrych, A.; Noga, M.; Milan, J.; Kondratowicz-Pietruszka, E.; Krośniak, M.; Jurowski, K. The Toxicological Analysis and Toxicological Risk Assessment of Chosen Elemental Impurities (Ag, Au, Co, Cr, Cs, Li, Mo, Se, and Sr) in Green Tea (Camellia Sinensis (L.)) Infusions. Nutrients 2023, 15, 1460, doi:10.3390/nu15061460.	1	2	0	2	1	2	8
138	Keshani, M.; Feizi, A.; Askari, G.; Sharma, M.; Bagherniya, M. Effects of Therapeutic Lifestyle Change Diets on Blood Lipids, Lipoproteins, Glycemic Parameters, and Blood Pressure: A Systematic Review and Meta-Analysis of Clinical Trials. Nutr Rev 2024, 82, 176–192, doi:10.1093/nutrit/nuad051.	1	2	2	1	1	2	9
139	Rydell, A.; Hellsten, M.; Lindow, M.; Iggman, D. Effectiveness of Written Dietary Advice for Improving Blood Lipids in Primary Care Adults-A Pragmatic Randomized Controlled Trial (MYDICLIN). Nutrients 2022, 14, 1022, doi:10.3390/nu14051022.	2	1	2	2	2	1	10
140	Kirkpatrick, C.F.; Sikand, G.; Petersen, K.S.; Anderson, C.A.M.; Aspry, K.E.; Bolick, J.P.; Kris-Etherton, P.M.; Maki, K.C. Nutrition Interventions for Adults with Dyslipidemia: A Clinical Perspective from the National Lipid Association. Journal of Clinical Lipidology 2023, 17, 428–451, doi:10.1016/j.jacl.2023.05.099.	1	0	1	2	1	0	5
141	Mancin, S.; Pipitone, V.; Testori, A.; Ferrante, S.; Soekeland, F.; Sguanci, M.; Mazzoleni, B. Clinical Nurse Specialists in Nutrition: A Systematic Review of Roles and Clinical Experiences. Int Nurs Rev 2024, 71, 521–530, doi:10.1111/inr.12919.	2	2	0	2	2	2	10
142	O’Donnell, V.B.; Ekroos, K.; Liebisch, G.; Wakelam, M. Lipidomics: Current State of the Art in a Fast Moving Field. Wiley Interdiscip Rev Syst Biol Med 2020, 12, e1466, doi:10.1002/wsbm.1466.	2	2	0	0	2	2	8
							AVERAGE	8.24648
